# Supplementary material for: Flowering and Seed Production across the Lemnaceae
Source: Int J Mol Sci. 2021 Mar 8;22(5):2733. doi: 10.3390/ijms22052733 (PMC7962950; doi:10.3390/ijms22052733)
Supplement: Supplementary file 1 [file ijms-22-02733-s001.zip]

Archive with 3 entries (3 files):
- Lemnaceae Flowering Paper Supplemnetal Tables.xlsx
- Lemnaceae Flowering Supplemental Document 1.doc
- Supplementary Figures.docx
