# Supplementary material for: Flowering and Seed Production across the Lemnaceae
Source: Int J Mol Sci. 2021 Mar 8;22(5):2733. doi: 10.3390/ijms22052733 (PMC7962950; doi:10.3390/ijms22052733)
Supplement: Supplementary file 1 [file ijms-22-02733-s001.zip › Lemnaceae Flowering Paper Supplemnetal Tables.xlsx]

## Sheet: S1 Media compositions
Table S1. Media Compositions
Table compares the mineral contents of the three media used in this study, E, Hg, and SH, and the 4th commonly used media, Steinberg medium.
chemicals (mmol/L)	E medium	Hoagland's (Hg)	Shenk-Hildebrandt (SH)	Steinberg*
KNO3	15	5	12.4	3.46
(NH4)H2PO4			1.3
KH2PO4	5	1		0.66
K2HPO5				0.072
MgSO4 · 7H2O	2	2	0.8	0.41
Ca(NO3)2 · 4 H2O	5	5		1.25
CaCl2 · 2 H2O			0.68
H3BO3	0.046	0.046	0.04	0.00194
MnCl2 · 4 H2O	0.018	0.009		0.00091
MnSO4 · H2O			0.03
ZnSO4 · 7 H2O	0.0008	0.0008	0.00174	0.00063
CuSO4 · 5 H2O		0.0003	0.0004
H2MoSO4 · H2O		0.0001
Na2MoSO4 · 2 H2O	0.0005
Na2MoO4 · 2 H2O			0.0002	0.00018
KI			0.003
CoCl2 · 6 H2O			0.00021
FeSO4 · 7 H2O		0.1
FeCl3 · 6 H2O	0.02			0.00281
Na2EDTA		0.1	0.00275
EDTA	0.03			0.00403
FeNaEDTA			0.26
tartaric acid	0.02
sucrose	29.2	29.2	29.2	29.2
pH	4.6	5.7	5.8	5.5
* Originally described in (Steinberg 1946)

## Sheet: S2 Spirodela screens
Table S2. Summary of Spirodela screens.
Spirodela polyrhiza was screened (n=1) in 3 different containers, 3 different media, 4 different light conditions, 0-3 mM SA, and 0-150mM EDDHA, to identify variables for further
experimentation. Flowering rates written in plain text indicate non-dehiscent anthers, red text indicates pistils and anthers, and bold text with an * indicates dehiscent anthers
(in footnotes). Grayed out rows separate experiments, while lines distinguish between variables tested. Blank spaces in SA and EDDHA columns indicate an absence.
						Flowering Rate (%)
Strain	Container	Media	Daylength (h)	SA (mM)	EDDHA (mM)	Day 1	Day 7	Day 10	Day 14	Day 17	Day 21	Day 24	Day 28
7498	Flask	Hg	24			0	0	0	0	0	0
7498	Flask	Hg	24	0.5		0	0	0	0	0	0
7498	Flask	Hg	24	1		0	0	0	0	0.70922	3.06748
7498	Flask	Hg	24	1.5		0	0	0	2.53165	3.57143	2.1645
7498	Flask	Hg	24	2		0	0	0	0	3.82166	3.84615
7498	Flask	Hg	24	3		0	0	0	0	0	0
7498	Flask	Hg	24		25	0	0	0	0	0	0.826446
7498	Flask	Hg	24		75	0	0	0	0	0	0
7498	Flask	Hg	24		150	0	0	0	0	0	0
7498	Flask	SH	24			0	0	0	0	0	0
7498	Flask	SH	24	0.5		0	0	0	0	0	0
7498	Flask	SH	24	1		0	0	0	0	0	0
7498	Flask	SH	24	1.5		0	0	0	0	0	0
7498	Flask	SH	24	2		0	0	0	0	4.16667	1.90476
7498	Flask	SH	24	3		0	0	0	0	0	0
7498	Flask	SH	24		25	0	0	0	0	0	0
7498	Flask	SH	24		75	0	0	0	0	0	0
7498	Flask	SH	24		150	0	0	0	3.7037	3.84615	0
7498	Flask	E	24			0	0	0	0	0	0
7498	Flask	E	24	1		0	0	0	0	0	0
7498	Flask	E	24		25	0	0	0	0	0	0
9509	Flask	Hg	24			0	0	0	0	0	0
9509	Flask	Hg	24	0.5		0	0	0	0	0	0
9509	Flask	Hg	24	1		0	0	0	0	0	0.826446
9509	Flask	Hg	24	1.5		0	0	0	1.51515	1.8018	0
9509	Flask	Hg	24	2		0	0	0	1.43885	0.934579	0
9509	Flask	Hg	24	3		0	0	0	0	2.5641	0.826446
9509	Flask	Hg	24		25	0	0	0	0	0	0
9509	Flask	Hg	24		75	0	0	0	0	0	0
9509	Flask	Hg	24		150	0	0	0	0	0	0
9509	Flask	SH	24			0	0	0	0	0	0
9509	Flask	SH	24	0.5		0	0	0	0	0	0
9509	Flask	SH	24	1		0	0	0	0.70922	0	0
9509	Flask	SH	24	1.5		0	0	0	3.53982	0	0
9509	Flask	SH	24	2		0	0	0	0.833333	2.27273	0
9509	Flask	SH	24	3		0	0	0	0	1.44928	0
9509	Flask	SH	24		25	0	0	0	0	0	0
9509	Flask	SH	24		75	0	0	0	0	0	0
9509	Flask	SH	24		150	0	0	0	0	0	0
9509	Flask	E	24			0	0	0	0	0	0
9509	Flask	E	24	1		0	0	0	0	0	0
9509	Flask	E	24		25	0	0	0	0	2	0.961538
7498	Flask	Hg	24			0	0	0	0	0	0
7498	Flask	Hg	24	1		0	0	0	0	0	6*
7498	Flask	Hg	24	1.5		0	0	0	0	0	2.45902
7498	Flask	Hg	24	2		0	0	0	0	1.0929	0
7498	Small Flask	Hg	24			0	0	0	0	0	0
7498	Small Flask	Hg	24	1		0	0	0	0	1.26582	4*
7498	Small Flask	Hg	24	1.5		0	0	0	0	0	0
7498	Small Flask	Hg	24	2		0	0	0	0	0	0
7498	Petri Dish	Hg	24			0	0	0	0	0	0
7498	Petri Dish	Hg	24	1		0	0	0	0	0.796813	1.91083
7498	Petri Dish	Hg	24	1.5		0	0	0	0	4.69314	3.67347
7498	Petri Dish	Hg	24	2		0	0	0	0	0	0
9509	Flask	Hg	24			0	0	0	0	0	0
9509	Flask	Hg	24	1		0	0	0	0	0	0
9509	Flask	Hg	24	1.5		0	0	0	0	1	1
9509	Flask	Hg	24	2		0	0	0	0	0	0
9509	Small Flask	Hg	24			0	0	0	0	0	0
9509	Small Flask	Hg	24	1		0	0	0	0	0	1
9509	Small Flask	Hg	24	1.5		0	0	0	0	0	0
9509	Small Flask	Hg	24	2		0	0	0	0	0	0
9509	Petri Dish	Hg	24			0	0	0	0	0	0
9509	Petri Dish	Hg	24	1		0	0	0	0	1	0
9509	Petri Dish	Hg	24	1.5		0	0	0	0	0	0
9509	Petri Dish	Hg	24	2		0	0	0	0	1	0
7498	Flask	Hg	16			0	0	0	0	0	0	0	0
7498	Flask	Hg	24			0	0	0	0	0	0	0	0
7498	Flask	Hg	Far-red, 24 hours			0	0	0	0	0	0	0	0
7498	Flask	Hg	16	1.5		0	0	0	0	0	0	0	0
7498	Flask	Hg	24	1.5		0	0	0	2*	0	0	0	0
7498	Flask	Hg	Far-red, 24 hours	1.5		0	0	0	0	0	0	0	0
9509	Flask	Hg	16			0	0	0	0	0	0	0	0
9509	Flask	Hg	24			0	0	0	0	0	0	0	0
9509	Flask	Hg	Far-red, 24 hours			0	0	0	0	0	0	0	0
9509	Flask	Hg	16	1.5		0	0	0	0	0	0	0	0
9509	Flask	Hg	24	1.5		0	0	0	0	0	0	0	0
9509	Flask	Hg	Far-red, 24 hours	1.5		0	0	0	0	0	0	0	0
7498	Petri Dish	Hg	12	1.5		0	0	9*	5*		2.11157		2.11157
7498	Petri Dish	Hg	12			0	0	0	0		0		0
9509	Petri Dish	Hg	12	1.5		0	0	0	0		0		0
9510	Petri Dish	Hg	12			0	0	0	0		0		0
pistil and anthers
* dehiscent anthers

## Sheet: S3 W. microscopica screens
Table S3. Flowering screen of W. microscopica 2005
W. microscopica was screened (n=1) in Hg media, EDDHA, sucrose, daylength and 2 different
containers. All experiments were inoculated with 2 bacteriological loops from a 1 month old Hg-
flask (no sucrose), and measurements were taken at the peak of flowering at 18 days. Grayed
out rows separate flasks with and without sucrose, while lines distinguish between other
variables tested.
Daylength (h)	29 mM sucrose	Container	Foil covering cotton	[EDDHA] M	Number of fronds	Number of flowers	Flowering rate (%)
16	+	Small Flask		0	9*	0	0
16	+	Small Flask	+	0	6	0	0
16	+	Flask		0	45	4	9
16	+	Flask	+	0	14	0	0
24	+	Small Flask		0	7*	0	0
24	+	Small Flask	+	0	13	0	0
24	+	Flask		0	6*	0	0
24	+	Flask	+	0	14	0	0
16	+	Small Flask		25	209	115	55
16	+	Small Flask	+	25	25	12	48
16	+	Flask		25	113	78	69
16	+	Flask	+	25	175	112	64
24	+	Small Flask		25	161	8	5
24	+	Small Flask	+	25	231	6	3
24	+	Flask		25	145	4	3
24	+	Flask	+	25	250	3	1
16	+	Small Flask		75	73	41	56
16	+	Small Flask	+	75	311	190	61
16	+	Flask		75	177	94	53
16	+	Flask	+	75	145	89	61
24	+	Small Flask		75	173	1	1
24	+	Small Flask	+	75	148	1	<1
24	+	Flask		75	192	0	0
24	+	Flask	+	75	186	1	<1
16	-	Small Flask		0	521**	15	3
16	-	Small Flask	+	0	388	2	<1
16	-	Flask		0	197*	0	0
16	-	Flask	+	0	147*	0	0
24	-	Small Flask		0	104**	0	0
24	-	Small Flask	+	0	104*	0	0
24	-	Flask		0	163*	1	<1
24	-	Flask	+	0	221*	4	2
16	-	Small Flask		25	132**	21	16
16	-	Small Flask	+	25	268**	27	10
16	-	Flask		25	280	78	28
16	-	Flask	+	25	302	73	24
24	-	Small Flask		25	223	7	3
24	-	Small Flask	+	25	225*	3	1
24	-	Flask		25	176*	15	9
24	-	Flask	+	25	342*	3	1
16	-	Small Flask		75	381	35	9
16	-	Small Flask	+	75	145	5	3
16	-	Flask		75	200	18	9
16	-	Flask	+	75	159	25	16
24	-	Small Flask		75	181	0	0
24	-	Small Flask	+	75	111	0	0
24	-	Flask		75	125	0	0
24	-	Flask	+	75	117	0	0
*By day 18, these cultures were completely dead
**By day 18, these cultures were dying.

## Sheet: S4 W. microscopica experiments
Table S4. Summary of W. microscopica 2005 flowering experiments
Multiple experiments (n of 9-59) revealed a wide range of flowering rates between replicates,
and replications of the same experiment, particularly for petri dishes. EDDHA was not found to
have a consistent effect on flowering, while flasks of E and Hg media, with rare exceptions for
Hg media, were found to be consistent in preventing flowering.
Container	Media	29 mM sucrose	Flowering rate (%)
Petri Dish	E	+	0-27
Petri Dish	E	-	0-77
Petri Dish	E + 75 M EDDHA	+	0-56
Petri Dish	E + 75 M EDDHA	-	0-69
Petri Dish	Hg	+	0-2
Petri Dish	E + 75 M EDDHA	+	0-16
Flask	E	+	0
Flask	E	-	0
Flask	E + 75 M EDDHA	+	0
Flask	Hg	+	0-9
Flask	Hg	-	0-3
Flask	Hg + 75 M EDDHA	+	0-61
Flask	Hg + 75 M EDDHA	-	0-16
